# Supplementary material for: Uncoupling of nutrient sensing and cell size control by specific defects in ceramide structure
Source: Biol Open. 2026 May 26;15(5):bio062633. doi: 10.1242/bio.062633 (PMC13267774; doi:10.1242/bio.062633)
Supplement: Table S1. [file biolopen-15-062633-TableS1.xlsx]

## Sheet: Hoja1
Two measurements of 40,000-60,000 cells each were averaged for a ﬁnal measurement per sample.
At least two measurements were made to obtain the final median, mean and mode results showed here.
Figure 1
Strain	Median	Mean	Mode	SD
WT YPD	30.56	31.2	30.16	1.56
WT YPGE	19.43	19.5	20.05	1.76
Elo2 YPD	26.3	26.2	27.23	1.56
Elo2 YPGE	21.84	21.6	23.77	1.72
Elo3 YPD	28.24	28.27	29.15	1.76
Elo3 YPGE	25.12	24.81	27.23	1.68
Figure 2
Strain	Median	Mean	Mode	SD
WT YPD	34	33.4	34.55	1.79
WT YPGE	13.42	13.6	13.79	1.66
lac1∆ lag1∆ YPD	26.24	27.7	24.56	1.83
lac1∆ lag1∆ YPGE	24.12	24.7	25.44	1.89
S1 YPD	37.27	38.5	35.75	1.84
S1 YPGE	29.47	29.5	29.15	1.92
S2 YPD	25.69	26.5	25.44	1.75
S2 YPGE	27.27	28.7	26.32	2.02
S3 YPD	28.89	28.7	30.16	1.6
S3 YPGE	22.8	24.4	20.75	2.05
S4 YPD	30.6	30.5	31.2	1.72
S4 YPGE	24.66	24.3	26.32	1.77
Figure 4
Strain	Median	Mean	Mode	SD
WT YPD	55.07	54.8	38.89	1.73
WT YPGE	38.27	40.7	25.82	1.8
lac1∆ lag1∆ YPD	29.07	32.9	19.94	1.94
lac1∆ lag1∆ YPGE	27.94	30.5	19.28	1.82
GhLag1 YPD	47.06	48.4	34.96	1.73
GhLag1 YPGE	26.34	28.7	19.28	1.74
Figure 5
Strain	Median	Mean	Mode	SD
WT YPD	35.78	33	36.99	1.9
WT YPGE	25.36	23.8	28.17	1.9
Sur2 YPD	30.96	27.7	33.4	1.97
Sur2 YPGE	27.9	26.1	31.2	1.82
Scs7 YPD	33.5	30.2	35.75	1.91
Scs7 YPGE	27.2	25.8	30.2	1.82
Doble YPD	31.39	28.9	33.4	1.88
Double YPGE	27.95	26.5	31.2	1.78
